# Supplementary material for: Separation of Highly Pure Semiconducting Single-Wall Carbon Nanotubes in Alkane Solvents via Double Liquid-Phase Extraction
Source: Nanomaterials (Basel). 2024 Dec 27;15(1):23. doi: 10.3390/nano15010023 (PMC11721876; doi:10.3390/nano15010023)
Supplement: Supplementary file 1 [file nanomaterials-15-00023-s001.zip]

Archive with 1 entries (1 files):
- nanomaterials-3375986-supplementary.pdf
